# Supplementary material for: The impact of mechanical devices for lifting and transferring of patients on low back pain and musculoskeletal injuries in health care personnel—A systematic review and meta‐analysis
Source: J Occup Health. 2023 Sep 15;65(1):e12423. doi: 10.1002/1348-9585.12423 (PMC10502824; doi:10.1002/1348-9585.12423)
Supplement: Supplementary file 4 — Appendix D. [file JOH2-65-e12423-s005.zip]

Archive with 2 entries (2 files):
- Appendix D_Table A1_Main characteristics of RCT & Quasi-experimental studies included_26.03.2023.docx
- Appendix D_Table A2_Main characteristics for possible Cost-Benefit Analysis-Outcomes_26.03.2023.docx
