# Supplementary material for: The impact of mechanical devices for lifting and transferring of patients on low back pain and musculoskeletal injuries in health care personnel—A systematic review and meta‐analysis
Source: J Occup Health. 2023 Sep 15;65(1):e12423. doi: 10.1002/1348-9585.12423 (PMC10502824; doi:10.1002/1348-9585.12423)
Supplement: Supplementary file 6 — Appendix F. [file JOH2-65-e12423-s004.zip]

Archive with 3 entries (3 files):
- Appendix F_Figure A1_MSI Rate_Prediction Interval_26.03.2023.tiff
- Appendix F_Figure A3_Peak Compr_Prediction Interval_26.03.2023.tiff
- rev_Appendix F_Fig A2_LBP_Prediction Interval_27.07.2023.jpg
