# Supplementary material for: The impact of mechanical devices for lifting and transferring of patients on low back pain and musculoskeletal injuries in health care personnel—A systematic review and meta‐analysis
Source: J Occup Health. 2023 Sep 15;65(1):e12423. doi: 10.1002/1348-9585.12423 (PMC10502824; doi:10.1002/1348-9585.12423)
Supplement: Supplementary file 7 — Appendix G. [file JOH2-65-e12423-s006.zip]

Archive with 3 entries (3 files):
- Appendix G_Table A4_RoB_Yassi et al_2001_26.03.2023.docx
- Appendix G_Table A5_RoB_Daynard et al_2001_26.03.2023.docx
- Appendix G_Tables A1-A3_EPOC+MINORS_26.03.2023.docx
